# Supplementary material for: Probiotic Modulation of Gut Microbiota Enhances Immunity and Nutrition in SIT Ceratitis Capitata Sterile Males
Source: Microb Ecol. 2026 Apr 13;89(1):111. doi: 10.1007/s00248-026-02754-x (PMC13186807; doi:10.1007/s00248-026-02754-x)
Supplement: Supplementary file 2 — Supplementary Material 2 (XLSX 14.2 KB) [file 248_2026_2754_MOESM2_ESM.xlsx]

## Sheet: Feuil1
Table S2: Comparative Analysis of Bacterial Community Composition (Phylum, Genus, Species) in Uninfected and Infected Ceratitis capitata Colonies Under Different LEK-PC Enrichment
	Uinfected groups						Infected groups
	Relative abundance (%)				Statistic		Relative abundance (%)				Statistic
	C	A+	AL+	L+	F statistics	P value	C_inf	A+_inf	AL+_inf	L+_inf	F statistics	P value
Phylum
p--Pseudomonadata	97,83±0,74a	84,01±2,04ab	74,63±2,89ab	73,62±0,75b	36.84	P<0,0001	97,42±0,65a	91,74±1,78ab	97,78±1,35a	86,94±2,94b	7.59	P<0,01
p--Bacillota	2,16±0,74a	15,98±2,04ab	25,36±2,89ab	26,34±0,75b	36.84	P<0,0001	2,51±0,65a	8,25±1,78ab	2,21±1,35a	13,04±2,94b	7.57	P<0,01
p--Actinomycetota	0	0	0,005±0,005	0	1	P=0,44	0	0	0	0	1.49	P=0,288
p--Bacteroidota	0	0	0	0			0	0	0	0,01±0,009
Genus (>1%)
g--Kosakonia	1,965±0,43a	1,121±0,08ab	0,947±0,09ab	0,608±0,23b	F (3, 8)=5,18	P<0,05	1,532±0,02a	1,712±0,09ab	2,066±0,15b	1,294±0,15a	F (3, 8)=7,047	P<0,05
g--Morganella	2,778±2,16	0,947±0,56	0,43±0,09	5,455±1,22	F (3, 8)=3,067	P=0,09	0,757±0,731	0,0098±0,0098	0,201±0,048	0,2144±0,076	F (3, 8)=0,764	P=0,545
g--Enterococcus	1,73±0,63	3,987±1,59	8,434±0,67	17,218±6,88	F (3, 8)=3,743	P=0,0602	2,045±0,79	1,111±0,22	0,859±0,48	2,244±0,43	F (3, 8)=1,995	P=0,1995
g--Pseudenterobacter	31,354±2,98a	0±0b	0±0b	0,954±0,23b	F (3, 8)=118,1	P<0,0001	2,786±1,55	0,019±0,009	0,3312±0,03	0,023±0,005	F (3, 8)=2,95	P=0,098
g--Citrobacter	0,929±0,67	16,664±9,82	10,833±4,25	7,895±2,54	F (3, 8)=1,451	P=0,298	4,968±2,73	0,085±0,09	0,946±0,38	5,003±0,76	F (3, 8)=3,175	P=0,085
g--Providencia	16,788±2,96	12,035±3,82	5,68±0,89	14,479±4,95	F (3, 8)=1,986	P=0,194	10,158±6,79	2,829±0,89	0,773±0,39	11,395±3,9	F (3, 8)=1,799	P=0,225
g--Enterobacter	0,602±0,23b	10,353±2,19b	27,12±3,29a	11,541±3,83b	F (3, 8)=16,29	P<0,001	1,447±0,23ab	0,772±0,26a	1,033±0a	2,588±0,39b	F (3, 8)=5,687	P<0,05
g--Lactococcus	0,258±0,15a	12,251±1,29ab	16,094±0,25ab	25,872±9,5b	F (3, 8)=4,84	P<0,05	0,17±0,08a	7,193±1,8ab	1,201±0,94a	10,528±2,41b	F (3, 8)=9,649	P<0,01
g--Klebsiella	41,191±6,65	36,805±8,85	29,086±4,11	15,373±7,56	F (3, 8)=2,685	P=0,1174	66,218±3,95a	84,503±2,16b	91,919±2b	62,204±2,72ac	F (3, 8)=21,38	P<0,001
g--Serratia	0,0438±0,024a	0,0241±0,012a	0,0732±0,024ab	0,213±0,063b	F (3, 8)=5,409	P<0,05	5,909±2,75	0±0	0±0	2,415±0,76	F (3, 8)=3,897	P=0,055
Others (av < 1%)	2,405±0,43	5,836±0,08	1,376±0,09	0,606±0,23			7,553±0,23	1,793±0,26	1,204±0	2,33±0,39
Species (>2%)
s--Morganella-morganii	2,778±2,16	0,947±0,56	0,43±0,09	5,455±1,22	F (3, 8)=3,064	P=0,0913	0,757±0,73	0,0098±0,0098	0,2±0,07	0,2±0,048	F (3, 8)=0,768	P=0,543
s--Citrobacter-murliniae	0,084±0,08	2,416±1,35	5,671±3,2	5,727±1,97	F (3, 8)=1,822	P=0,221	3,58±2,19	0,136±0,03	0,64±0,212	3,48±0,87	F (3, 8)=2,36	P=0,147
s--Citrobacter-braakii	0±0	12,691±11,26	2,409±0,62	0,954±0,09	F (3, 8)=1,086	P=0,4087	0,454±0,21	0,041±0,02	0,12±0,03	0,84±0,53	F (3, 8)=3,79	P=0,058
s--Klebsiella-pneumoniae	8,096±2,63	5,042±3,37	4,13±0,65	3,388±1,78	F (3, 8)=0,807	P=0,524	2,25±1,14	0,13±0,03	0,34±0,03	1,78±0,88	F (3, 8)=2,09	P=0,179
s--Enterococcus-sulfureus	1,47±0,53	2,509±0,62	8,09±0,75	16,785±6,71	F (3, 8)=4,126	P=0,046	0,07±0,05	0,79±0,19	0,88±0,42	1,59±0,49	F (3, 8)=3,27	P=0,55
s--Pseudenterobacter-vendiensis	28,266±2,67a	0±0b	0±0b	0,867±0,17b	F (3, 8)=122,4	P<0,0001	2,28±1,42	0,004±0,004	0,012±0,06	0,26±0,03	F (3, 8)=2,38	P=0,144
s--Providencia-huaxiensis	12,664±2,5	8,482±2,49	4,389±0,68	10,491±3,68	F (3, 8)=1,956	P=0,199	7,679±4,81	1,972±0,75	0,687±0,31	8,546±2,92	F (3, 8)=1,988	P=0,1945
s--Enterobacter-cloacae	0,174±0,17a	7,412±1,84a	24,367±3,49b	10,238±3,25a	F (3, 8)=16,34	P<0,001	0,07±0,05b	0,162±0,07ab	0,069±0,009b	1,018±0,38a	F (3, 8)=5,51	P<0,05
s--Lactococcus-lactis	0,258±0,15a	12,251±1,29ab	15,06±0,08ab	24,92±9,19b	F (3, 8)=4,732	P<0,05	0,17±0,08a	7,193±1,8bc	1,115±0,86b	10,183±2,32c	F (3, 8)=9,653	P<0,01
s--Klebsiella-oxytoca	30,178±4,32	31,504±8,12	22,978±3,27	11,117±5,5	F (3, 8)=2,795	P=0,109	63,234±4,78a	81,93±1,96b	91,059±2,21c	56,249±3,81b	F (3, 8)=19,53	P<0,001
Others (av < 2%)	16,034±2,16	16,745±0,56	12,477±0,09	10,059±1,22			28,917±0,08	8,905±1,8	7,138±0,86	25,022±2,32
